# Supplementary material for: Hyperglycemia Impairs the Expression of Mediators of Axonal Regeneration During Diabetic Wound Healing in Rats
Source: Biomedicines. 2025 Dec 6;13(12):2994. doi: 10.3390/biomedicines13122994 (PMC12731212; doi:10.3390/biomedicines13122994)
Supplement: Supplementary file 1 [file biomedicines-13-02994-s001.zip]

Archive with 1 entries (1 files):
- biomedicines-3966278-supplementary.pdf
